# Supplementary material for: MXene/TiO2 Photocatalyst: The Key Role of MXene Electron Trapping in Water and Air Treatment
Source: Int J Mol Sci. 2026 Apr 29;27(9):3975. doi: 10.3390/ijms27093975 (PMC13164373; doi:10.3390/ijms27093975)
Supplement: Supplementary file 1 [file ijms-27-03975-s001.zip]

Archive with 1 entries (1 files):
- ijms-4227736-supplementary.pdf
